# Supplementary material for: Persistent Dizziness and Time-Domain Dissociation in Vestibular Function: A Hypothesis-Generating Case Series and Spatiotemporal Framework for Targeted Vestibular Rehabilitation
Source: Healthcare (Basel). 2026 Jun 3;14(11):1560. doi: 10.3390/healthcare14111560 (PMC13256592; doi:10.3390/healthcare14111560)
Supplement: Supplementary file 1 [file healthcare-14-01560-s001.zip]

Archive with 1 entries (1 files):
- healthcare-4350260-supplementary.pdf
